# Supplementary material for: Overcoming phagocytosis resistance of hypervirulent Klebsiella pneumoniae by directly targeting capsules
Source: Microb Cell. 2026 Feb 16;13:103–16. doi: 10.15698/mic2026.02.870 (PMC12925632; doi:10.15698/mic2026.02.870)
Supplement: Supplementary file 2 — . [file mic-13-103-s02.xlsx]

## Sheet: Sheet1
Tanle 1. Minimum inhibitory concentration (MIC) values antibiotics against each Kp strain.
	Gentamycin (μg/mL)	Meropenem (μg/mL)	Colistin (μg/mL)	Levofloxacin (μg/mL)
Kp-WT	2	0.12	2	0.06
Kp-pET	2	0.12	2	0.03
Kp-pET-sgRNA	2	0.12	2	0.06
Kp-pGFP-sgRNA	2	0.12	2	0.06
